# Supplementary material for: Immunosuppressive Isopimarane Diterpenes From Cultures of the Endophytic Fungus Ilyonectria robusta
Source: Front Pharmacol. 2022 Jan 10;12:766441. doi: 10.3389/fphar.2021.766441 (PMC8802225; doi:10.3389/fphar.2021.766441)
Supplement: Supplementary file 2 [file DataSheet1.xlsx]

## Sheet: Sheet1
Energy annalysis fo the calculated conformers of (2'R*)-4																	Energy annalysis fo the calculated conformers of (2'S*)-4
Species	Gibbs free energy		ΔE (kcal/mol)	PE%													Species		Gibbs free energy	ΔE(kcal/mol)	PE%
(2'R*)-4a	-1348.99		0	0.461023													(2'S*)-4a		-1348.98	2.52133	0.00587346
(2'R*)-4b	-1348.98		1.67169	0.027388													(2'S*)-4b		-1348.98	0.15123	0.321615
(2'R*)-4c	-1348.99		0.034513	0.434918													(2'S*)-4c		-1348.98	1.86935	0.0176651
(2'R*)-4d	-1348.98		2.52322	0.0065009													(2'S*)-4d		-1348.98	1.21423	0.0534119
(2'R*)-4e	-1348.98		3.2436	0.00192567													(2'S*)-4e		-1348.98	1.19227	0.0554304
(2'R*)-4f	-1348.98		1.92834	0.0177546													(2'S*)-4f		-1348.98	0.946284	0.0839796
(2'R*)-4g	-1348.98		1.55058	0.0336042													(2'S*)-4g		-1348.98	0	0.415205
(2'R*)-4h	-1348.98		2.32994	0.00901025													(2'S*)-4h		-1348.98	2.02435	0.0135965
(2'R*)-4i	-1348.98		2.40964	0.00787558													(2'S*)-4i		-1348.98	1.49536	0.0332229
Calculated 13C NMR results of (2'R*)-4
No	(2'R*)-4a	(2'R*)-4b	(2'R*)-4c	(2'R*)-4d	(2'R*)-4e	(2'R*)-4f	(2'R*)-4g	(2'R*)-4h	(2'R*)-4i	Caled shielding values	Cal.	Exp.	Corrected 13C	|Δcorr-exp|			No	(2'S*)-4a		(2'S*)-4b	(2'S*)-4c	(2'S*)-4d	(2'S*)-4e	(2'S*)-4f	(2'S*)-4g	(2'S*)-4h	(2'S*)-4i	Caled shielding values	Cal.	Exp.	Corrected 13C	|Δcorr-exp|
1	146.208	146.289	149.203	146.199	149.228	149.336	149.145	149.229	146.119	147.7	47.5605	49.5	47.76	1.74001			1	145.851		146.15	146.128	146.01	145.9	150.373	150.38	145.932	145.941	148.228	47.0323	49.5	47.6277	1.87229
2	130.873	130.935	131.452	131.989	131.63	131.672	131.99	131.755	132.005	131.203	64.0566	65.3	64.8335	0.466531			2	132.387		132.433	132.222	132.419	132.425	132.363	132.341	132.421	132.425	132.383	62.8765	65.3	63.8965	1.40347
3	149.145	149.23	149.056	150.685	147.66	147.752	147.773	147.6	150.711	149.044	46.2163	47.7	46.3687	1.33127			3	152.561		151.302	152.825	152.478	152.751	148.148	148.253	152.676	152.731	150.015	45.2452	47.7	45.7927	1.90733
4	148.861	148.955	149.54	148.978	148.716	148.83	148.787	148.78	149.092	149.158	46.1024	46.2	46.2509	0.0508714			4	151.438		150.981	151.477	151.558	151.716	151.619	151.656	151.698	151.661	151.43	43.8296	46.2	44.3392	1.86084
5	143.936	144.006	143.912	144.923	144.985	144.888	144.803	144.881	144.872	143.998	51.2619	52	51.591	0.409016			5	144.674		146.618	145.038	144.749	144.73	144.577	144.523	144.718	144.796	145.246	50.0138	52	50.6891	1.31092
6	169.681	169.656	169.686	168.856	168.89	168.878	168.977	168.884	168.914	169.625	25.6354	25.4	25.0675	0.332482			6	169.209		168.48	169.061	169.165	169.088	169.339	169.269	169.14	169.142	168.995	26.2646	25.4	26.3034	0.903356
7	74.2545	74.2982	74.6693	74.7336	74.6975	74.9071	74.6038	74.7397	74.5777	74.4703	120.79	122.6	123.552	0.952229			7	74.3671		73.98	73.7512	73.6915	73.6493	73.6307	73.6989	73.6622	73.6483	73.7831	121.477	122.6	124.067	1.46738
8	61.6938	61.6557	61.2798	60.7348	61.0864	60.8385	61.1907	60.8757	61.1778	61.4618	133.798	135.8	137.016	1.21607			8	60.7578		61.033	61.7617	61.3921	60.9614	61.3999	61.4091	61.1423	61.0718	61.2492	134.011	135.8	136.937	1.13718
9	143.734	143.813	143.847	143.559	143.558	143.821	143.407	143.606	143.301	143.77	51.4902	52.9	51.8273	1.07275			9	145.033		144.359	144.736	144.868	144.66	144.895	144.753	144.751	144.89	144.645	50.615	52.9	51.3063	1.59366
10	155.508	155.497	156.087	155.886	155.72	155.774	155.952	155.827	155.691	155.786	39.4739	38.4	39.3904	0.990371			10	154.73		154.485	154.606	154.709	154.787	154.957	154.908	154.75	154.805	154.747	40.513	38.4	40.9337	2.5337
11	171.331	171.379	171.27	171.59	171.662	171.697	171.665	171.691	171.818	171.333	23.927	22	23.2993	1.29932			11	172.093		172.846	172.694	172.287	171.784	171.563	171.659	171.733	171.861	172.102	23.1583	22	23.1138	1.11383
12	159.546	159.624	158.783	157.756	161.389	156.021	160.508	155.922	155.131	159.111	36.1494	38.1	35.9495	2.15048			12	161.587		157.804	157.784	157.311	160.18	158.599	158.196	158.578	160.263	158.253	37.0073	38.1	37.334	0.766041
13	160.832	160.866	159.806	159.866	159.931	159.641	160.075	159.454	160.282	160.315	34.9445	34.1	34.7025	0.602495			13	159.126		159.69	159.742	159.21	159.166	159.434	159.315	159.125	159.109	159.429	35.8314	34.1	36.1266	2.02658
14	146.81	146.771	146.852	146.793	146.044	147.851	146.512	148.958	151.619	146.891	48.3687	48.1	48.5965	0.496527			14	151.388		151.658	151.545	149.666	152.71	148.271	148.275	153.436	152.929	149.984	45.2762	48.1	45.8245	2.27549
15	152.446	152.537	152.615	152.466	153.073	153.469	152.66	153.333	153.626	152.566	42.6941	44.1	42.7233	1.37669			15	151.734		149.999	150.417	152.051	153.635	151.222	150.018	153.435	153.637	150.606	44.654	44.1	45.1856	1.08559
16	130.608	131.542	130.345	131.578	131.796	130.935	132.271	131.571	131.972	130.609	64.6511	62.8	65.4488	2.64877			16	135.381		135.127	135.705	133.615	134.284	134.284	134.219	134.492	134.283	134.527	60.733	62.8	61.6955	1.10446
17	173.039	173.06	173.434	174.153	171.157	174.889	172.019	174.116	171.785	173.214	22.0464	21.9	21.3529	0.547096			17	168.966		171.307	171.434	173.759	169.034	173.489	173.211	168.916	169.055	172.167	23.0932	21.9	23.047	1.14701
18	164.234	164.29	164.308	165.911	166.021	166.017	165.949	166.126	165.927	164.402	30.8581	29.6	30.4731	0.873075			18	165.224		166.465	165.163	165.207	165.164	165.473	165.464	165.191	165.263	165.739	29.5207	29.6	29.6468	-0.0467769
19	22.6332	21.0039	22.1697	21.2646	21.1376	20.973	21.2808	21.3551	21.3038	22.2783	172.982	180.8	177.571	3.22905			19	22.0877		21.0039	22.1697	22.1841	22.3058	22.2739	22.2962	22.3052	22.0726	21.8625	173.398	180.8	177.379	3.42053
20	177.4	177.392	177.276	177.793	177.518	177.586	177.63	177.459	177.658	177.363	17.8975	15.5	17.0588	1.55881			20	176.759		177.549	176.697	176.748	176.724	176.55	176.509	176.792	176.863	176.892	18.3682	15.5	18.1953	2.69534
1’	20.7171	24.8882	21.0413	25.8791	25.3623	25.1393	25.0188	25.0791	24.9464	21.3105	173.949	176.4	178.573	2.17261			1’	22.5238		18.7051	22.4956	21.434	21.7295	22.7152	18.9781	22.6757	22.047	19.723	175.537	176.4	179.576	3.17627
2‘	129.295	126.891	129.186	126.904	126.886	126.867	126.261	126.163	126.03	128.963	66.2975	67.9	67.1528	0.747199			2‘	126.584		128.256	126.043	126.246	126.203	126.544	128.169	126.386	126.972	127.738	67.522	67.9	68.6665	0.766517
3’	173.322	175.888	173.718	175.889	176.076	175.748	172.24	172.187	172.352	173.575	21.6845	20.5	20.9784	0.478377			3’	176.665		175.653	172.318	172.277	172.324	176.563	175.561	172.299	176.518	175.257	20.0034	20.5	19.8743	0.625653
													RMSD	1.39991																	RMSD	1.77393
													MAE	1.1627																	MAE	1.57566
